# Supplementary material for: A tRF‐5a fragment that regulates radiation resistance of colorectal cancer cells by targeting MKNK1
Source: J Cell Mol Med. 2023 Oct 21;27(24):4021–33. doi: 10.1111/jcmm.17982 (PMC10747413; doi:10.1111/jcmm.17982)
Supplement: Supplementary file 2 — Table S4. [file JCMM-27-4021-s001.xlsx]

## Sheet: tRF-1.16-chrM.Phe-GAA
Target genes for tRF-1.16-chrM.Phe-GAA
Target
Seqname	GeneSymbol	Type
ENST00000389834	TMEM87A	Coding
ENST00000357628	POT1	Coding
ENST00000611884	RSRC1	Coding
ENST00000251775	SNX4	Coding
ENST00000282538	GADL1	Coding
ENST00000332582	GPR173	Coding
ENST00000260302	MMP13	Coding
ENST00000358290	HSD17B11	Coding
ENST00000341183	MKNK1	Coding
ENST00000349841	MYNN	Coding
ENST00000290536	M1AP	Coding
ENST00000360587	FBXL22	Coding
ENST00000375001	COL15A1	Coding
ENST00000334056	SPDYA	Coding
ENST00000456874	DTHD1	Coding
ENST00000370783	MOSPD1	Coding
ENST00000328090	FAM208B	Coding
ENST00000429591	ZNF713	Coding
ENST00000235345	SLC35D1	Coding
ENST00000535373	ORC4	Coding
ENST00000348849	RBMS1	Coding
ENST00000366639	TSNAX	Coding
ENCT00000327138	CATG00000071295.1	Coding
ENST00000262105	MCM4	Coding
ENST00000311469	COQ2	Coding
ENST00000358102	NR3C2	Coding
ENST00000264689	UFSP2	Coding
ENST00000256343	CATSPERB	Coding
ENST00000355209	POLR3H	Coding
ENST00000223293	GIMAP2	Coding
ENST00000321662	GPR137C	Coding
ENST00000402739	CTNNA2	Coding
ENST00000536435	ZNF268	Coding
ENST00000316448	CALR	Coding
ENST00000340417	LIN54	Coding
ENST00000377223	LZIC	Coding
ENST00000561100	GPR176	Coding
ENST00000257264	TCN1	Coding
ENST00000261556	TMEM260	Coding
ENST00000382140	C1QTNF9B	Coding
ENST00000311955	ABRA	Coding
ENST00000579534	POLI	Coding
ENST00000415673	SP140L	Coding
ENST00000503362	SPCS3	Coding
ENST00000446148	ZNF300	Coding
ENST00000393119	MKS1	Coding
ENST00000367028	HSD11B1	Coding
ENST00000344517	ABCB10	Coding
ENST00000258243	URB2	Coding
ENST00000619594	C8orf59	Coding
ENST00000285093	ACAA2	Coding
ENST00000317827	TACC1	Coding
ENST00000259199	CBWD2	Coding
ENST00000368176	FCRL1	Coding
ENST00000519449	RNF19A	Coding
ENST00000381298	IL6ST	Coding
ENST00000395811	MPRIP	Coding
ENST00000272067	ACP1	Coding
ENST00000620139	MREG	Coding
ENST00000511817	XRCC4	Coding
ENST00000621116	AKAP1	Coding
ENST00000370282	TMED5	Coding
ENST00000347055	KRCC1	Coding
ENST00000357716	GRM7	Coding
ENST00000512635	PRRC1	Coding
ENST00000319942	RABGGTB	Coding
ENST00000615667	YAP1	Coding
ENST00000262352	SLC1A1	Coding
ENST00000376142	ABI1	Coding
ENST00000383657	HACD2	Coding
NM_001130920	RABL2B	Coding
ENST00000296862	ADGRF2	Coding
ENST00000481138	ZNF782	Coding
ENST00000475390	SLITRK3	Coding
ENST00000334414	PTPRB	Coding
ENST00000396679	CENPK	Coding
ENST00000283916	TMPRSS11D	Coding
ENST00000371946	MKNK1	Coding
ENST00000371945	MKNK1	Coding
ENCT00000293815	CATG00000061733.1	Coding
ENST00000222567	TWISTNB	Coding
ENST00000380291	AP1S2	Coding
ENST00000251900	SCML2	Coding
ENST00000544803	LNPK	Coding
ENST00000292530	ZNF333	Coding
ENST00000449199	PQLC2L	Coding
ENST00000378217	OLAH	Coding
ENST00000314742	LINS1	Coding
ENST00000392783	BAZ2B	Coding
ENST00000251607	TRNT1	Coding
ENST00000374865	MRPL50	Coding
ENST00000398523	STK32A	Coding
ENST00000455146	COG6	Coding
ENST00000290429	MCAT	Coding
ENST00000360171	CBWD3	Coding
ENST00000305354	TM4SF4	Coding
ENST00000251871	MED17	Coding
ENST00000374183	BSPRY	Coding
ENST00000374139	DRGX	Coding
ENST00000279101	CABLES2	Coding
ENST00000308062	FRG2C	Coding
ENST00000303795	APLF	Coding
ENST00000341319	KLHL6	Coding
ENST00000596188	SLITRK4	Coding
ENST00000395159	TIMM9	Coding
ENST00000259803	GCM1	Coding
ENST00000233712	EVA1A	Coding
ENST00000542554	PRRG1	Coding
ENST00000354869	RABL2B	Coding
ENST00000513458	SREK1IP1	Coding
ENST00000359785	PTPN22	Coding
ENST00000329970	GTF3C6	Coding
ENST00000310758	ELMO1	Coding
ENST00000264265	LXN	Coding
ENST00000443617	HERC1	Coding
ENST00000369103	RGS10	Coding
ENST00000225235	TBC1D12	Coding
ENST00000399022	RPRD1A	Coding
ENCT00000036227	CATG00000088515.1	Coding
NM_001330340	CBWD2	Coding
ENST00000218436	ITIH6	Coding
ENST00000392701	GALNT3	Coding
ENST00000264664	FGF10	Coding
ENST00000262244	MOB3B	Coding
ENST00000311459	ATP5S	Coding
ENST00000361228	RASSF9	Coding
ENST00000315475	ZNF354C	Coding
ENST00000282561	GJA1	Coding
ENST00000261172	EPYC	Coding
ENST00000276185	FRMPD3	Coding
ENST00000314565	BORCS5	Coding
ENST00000381312	ADARB2	Coding
ENST00000528443	TOR1AIP1	Coding
ENST00000262109	ERICH1	Coding
ENST00000396423	HNF4G	Coding
ENST00000315285	SPAST	Coding
ENST00000446444	UGT2B11	Coding
ENST00000237654	CCNI	Coding
ENST00000638719	GIMD1	Coding
ENST00000645843	ABHD18	Coding
ENST00000342331	ASCL4	Coding
ENST00000377447	CBWD1	Coding
ENST00000249389	OPN1SW	Coding
ENST00000538197	CPEB2	Coding
ENST00000457780	BRD1	Coding
ENST00000366913	MARC2	Coding
ENST00000300035	PCLAF	Coding
ENST00000341928	EPB41L3	Coding
ENST00000371628	LONRF3	Coding
ENST00000367294	ARMT1	Coding
ENST00000308031	ZNF471	Coding
ENST00000368909	DMBT1	Coding
ENST00000328546	HSD17B13	Coding
ENST00000372525	C1orf50	Coding
ENST00000344327	TRPC6	Coding
ENST00000367679	CACYBP	Coding
ENST00000264499	BBS7	Coding
ENCT00000204295	CATG00000039101.1	Coding
ENST00000308796	MUCL1	Coding
ENST00000262177	DNAJB6	Coding
ENST00000299440	RAG1	Coding
ENST00000378037	CKAP2	Coding

## Sheet: MAPK Pathway
Target genes for MAPK pathway
Gene
AKT3
ANGPT1
ANGPT2
ARRB1
ARRB2
ATF2
CACNA1H
CACNA2D1
CACNB2
CACNG1
CACNG4
CACNG8
CASP3
CRKL
CSF1
DUSP4
DUSP6
EFNA1
EFNA5
EGFR
ERBB3
FASLG
FGF10
FGF19
FGF2
FGF20
FGFR1
FLT1
GADD45A
GADD45G
HSPA2
HSPA6
IRAK1
KIT
KITLG
KRAS
LAMTOR3
MAP2K1
MAP2K4
MAP3K13
MAP3K4
MAP3K7
MAPK10
MECOM
MEF2C
MKNK1
NTRK2
PDGFB
PDGFC
PLA2G4E
PPM1B
PPP3CA
PRKACA
PRKACG
RAP1A
RASA2
RASGRP1
RPS6KA4
SOS1
STK4
STMN1
TAB1
TGFB2
TGFBR1
VEGFB
